# Supplementary material for: Use, Practices and Attitudes of Elite and Sub-Elite Athletes towards Tart Cherry Supplementation
Source: Sports (Basel). 2021 Mar 31;9(4):49. doi: 10.3390/sports9040049 (PMC8066185; doi:10.3390/sports9040049)
Supplement: Supplementary file 1 [file sports-09-00049-s001.zip]

Archive with 3 entries (2 files):
- sports-1131038-supplemantary materials/
- sports-1131038-supplemantary materials/sports-1131038-supplemeatary materials 2.xlsx
- sports-1131038-supplemantary materials/sports-1131038-supplementary materials 1.pdf
