# Supplementary material for: Use, Practices and Attitudes of Elite and Sub-Elite Athletes towards Tart Cherry Supplementation
Source: Sports (Basel). 2021 Mar 31;9(4):49. doi: 10.3390/sports9040049 (PMC8066185; doi:10.3390/sports9040049)
Supplement: Supplementary file 1 [file sports-09-00049-s001.zip › sports-1131038-supplemantary materials/sports-1131038-supplemeatary materials 2.xlsx]

## Sheet: 65+ Completion (Edited)
StartDate	EndDate	Status	IPAddress	Progress	Duration__in_seconds_	Finished	RecordedDate	ResponseId	RecipientLastName	RecipientFirstName	RecipientEmail	ExternalReference	LocationLatitude	LocationLongitude	DistributionChannel	UserLanguage	C1	C2	C3	C4	C6_1	C6_4	C6_5	C6_6	C5	Signature_Id	Signature_Name	Signature_Size	Signature_Type	Q1_a_	Q1_b_	Q1_c_	Q1_d_	Q2	Q3	Q4_41	Q4_42	Q4_43	Q4_44	Q4_45	Q4_45_TEXT	Q5	Q6	Q7	Q8	Q9_1	Q10	Q11	Q12_1
2020-06-03 08:20:23	2020-06-03 08:36:03	0	188.222.68.187	100	939	1	2020-06-03 08:36:05	R_ylioy7HmtYC4InL					50.737396240234375	-3.470794677734375	anonymous	EN-GB	1	1	1	1	1	1	1	1	1	F_3QKQ5ViriWvVslw	signature.png	7765	image/png	2	23	172	80	Netball	Running	1	1	#NULL!	1	#NULL!		185	5	5	5	10	Once per week	3	#NULL!
2020-06-03 12:55:56	2020-06-03 13:06:37	0	85.255.236.18	100	640	1	2020-06-03 13:06:38	R_pslHEj0Le3Hs77P					51.49639892578125	-0.122406005859375	anonymous	EN-GB	1	1	1	1	1	1	1	1	1	F_Bson7wEi0rcPePn	signature.png	8829	image/png	2	29	170	67	Crossfit	Football	1	1	1	1	#NULL!		185	4	2	2	17	2x per year	2	#NULL!
2020-06-03 13:26:45	2020-06-03 13:40:32	0	24.98.71.141	100	826	1	2020-06-03 13:40:35	R_3ElGrenIPt4Wljw					34.0782012939453125	-84.64849853515625	anonymous	EN-GB	1	1	1	1	1	1	1	1	1	F_1d6p3fbwl8IFwU0	signature.png	12704	image/png	1	19	188	73	Athletics/Track and Field	Cross Country	1	1	1	#NULL!	#NULL!		187	2	2	2	14	Train year-round, compete within the standard U.S. college season	4	1
2020-06-04 02:57:04	2020-06-04 03:03:11	0	86.43.200.147	100	366	1	2020-06-04 03:03:12	R_3FJ0dPMRFF9Zpbn					53.270904541015625	-9.0496978759765625	anonymous	EN-GB	1	1	1	1	1	1	1	1	1	F_2AT4PT0l2GzITmw	signature.png	9532	image/png	1	47	178	82	Paracanoe sprint	N/A	1	1	1	1	#NULL!		82	1	1	4	30	4 times per annum	5	#NULL!
2020-06-04 04:16:45	2020-06-04 04:20:38	0	2.121.91.18	100	233	1	2020-06-04 04:20:39	R_1dv7gHxB4zSbeV5					50.830902099609375	-0.1634979248046875	anonymous	EN-GB	1	1	1	1	1	1	1	1	1	F_z5Nb0fdCWs3d5Dz	signature.png	5831	image/png	1	36	189	78	Running	N/A	1	1	1	#NULL!	#NULL!		185	5	5	3	8	1-3 months	3	#NULL!
2020-06-04 07:37:11	2020-06-04 07:48:23	0	68.47.113.241	100	672	1	2020-06-04 07:48:24	R_1zSUD5Tu6UwjpO9					44.986297607421875	-92.7277984619140625	anonymous	EN-GB	1	1	1	1	1	1	1	1	1	F_2UVOjlaETM3gg3A	signature.png	6230	image/png	1	52	175	80	Running	N/A	1	1	1	#NULL!	#NULL!		187	6	6	5	9	6 times per year	3	#NULL!
2020-06-04 07:50:54	2020-06-04 07:58:09	0	99.225.146.152	100	434	1	2020-06-04 07:58:11	R_1eLFapfx1aHkNWB					43.6508026123046875	-79.4803009033203125	anonymous	EN-GB	1	1	1	1	1	1	1	1	1	F_27xSdLm4bfVhep5	signature.png	12085	image/png	1	57	193	88	Triathlon	Hockey	1	1	1	#NULL!	#NULL!		31	6	6	5	5	three days a week	4	#NULL!
2020-06-04 08:19:40	2020-06-04 08:30:31	0	98.146.220.250	100	651	1	2020-06-04 08:30:34	R_2TNVehu2I0wV9hR					46.73309326171875	-116.989898681640625	anonymous	EN-GB	1	1	1	1	1	1	1	1	1	F_2rOAAYJRUBfMH45	signature.png	8536	image/png	1	32	178	67	Duathlon	Running, cycling	1	1	1	#NULL!	#NULL!		187	1	1	3	20	5-8x a year	2	1
2020-06-04 09:25:02	2020-06-04 09:53:59	0	197.229.6.143	100	1737	1	2020-06-04 09:54:02	R_A7pdsVxpXldfIUV					-33.91650390625	18.415496826171875	anonymous	EN-GB	1	1	1	1	1	1	1	1	1	F_3HNz7dzoCv93iCi	signature.png	15879	image/png	1	43	183	75	Cycling	Running, Triathlon	1	1	1	1	#NULL!		161	2	2	3	20	Up to once a month	3	1
2020-06-06 02:41:57	2020-06-06 02:48:15	0	101.165.143.243	100	378	1	2020-06-06 02:48:16	R_0JrTxjLb9IvLw0V					-27.47320556640625	153.021514892578125	anonymous	EN-GB	1	1	1	1	1	1	1	1	1	F_3GkxCrRHLP6dtco	signature.png	11004	image/png	2	27	168	64	Triathlon	Not currently	1	1	#NULL!	#NULL!	#NULL!		9	6	2	2	12	twice yearly	4	1
2020-06-08 11:19:04	2020-06-08 11:44:56	0	217.138.101.251	100	1552	1	2020-06-08 11:44:59	R_0Al03FGCZu20k6d					51.8166961669921875	-0.814605712890625	anonymous	EN-GB	1	1	1	1	1	1	1	1	1	F_UGbOXkgAfRmHBbb	signature.png	5343	image/png	1	24	182	92	Rugby Union	None	1	1	1	1	#NULL!		185	8	8	3	7	Weekly	1	#NULL!
2020-06-09 21:30:16	2020-06-09 21:43:38	0	73.21.68.81	100	801	1	2020-06-09 21:43:39	R_31hOevJ4tYEZhNb					32.0388031005859375	-81.1219024658203125	anonymous	EN-GB	1	1	1	1	1	1	1	1	1	F_TdvRf7KjHKG9LMZ	signature.png	3850	image/png	1	63	193	100	Triathlon	No	1	1	#NULL!	#NULL!	#NULL!		187	5	5	5	14	4 triathlons per year	2	1
2020-06-10 23:46:47	2020-06-10 23:57:22	0	85.255.234.255	100	634	1	2020-06-10 23:57:23	R_2OGymSuC9tOABMJ					51.49639892578125	-0.122406005859375	anonymous	EN-GB	1	1	1	1	1	1	1	1	1	F_31RxUVtyPKPfJvZ	signature.png	9997	image/png	1	24	178	79	Rowing	No	#NULL!	1	#NULL!	#NULL!	#NULL!		185	5	2	5	4	Irregularly - coronavirus has limited it especially.	4	#NULL!
2020-06-11 00:42:30	2020-06-11 00:48:42	0	146.90.136.37	100	372	1	2020-06-11 00:48:44	R_23GytXFMXVCAOMF					50.9618988037109375	-3.1432037353515625	anonymous	EN-GB	1	1	1	1	1	1	1	1	1	F_25YfO4iiCx3ZE5o	signature.png	8322	image/png	1	21	174	67	Triathlon	Swimming cycling running climbing	1	1	1	1	#NULL!		185	2	1	3	22	Monthly	4	1
2020-06-12 14:09:27	2020-06-12 14:46:39	0	86.147.65.216	100	2232	1	2020-06-12 14:46:41	R_3oAqJxP8SUsljDD					51.4712066650390625	-0.9420928955078125	anonymous	EN-GB	1	1	1	1	1	1	1	1	1	F_1d7gVlozsBjj2Do	signature.png	9032	image/png	2	22	154	54	Football		1	1	1	1	#NULL!		185	5	4	5	8	Once per week	3	1
2020-06-16 19:31:36	2020-06-16 19:38:56	0	139.216.215.87	100	440	1	2020-06-16 19:38:58	R_3fqmcm2eDq4v1kj					-27.47320556640625	153.021514892578125	anonymous	EN-GB	1	1	1	1	1	1	1	1	1	F_8itRTfUdVfiDIB3	signature.png	9078	image/png	1	37	168	60	Triathlon	No	1	1	1	#NULL!	#NULL!		9	5	5	5	13	Once every 1-2 months	4	#NULL!
2020-06-16 20:16:34	2020-06-16 20:23:56	0	117.20.70.248	100	441	1	2020-06-16 20:23:58	R_3snXeCq6fjRuWvW					-27.47320556640625	153.021514892578125	anonymous	EN-GB	1	1	1	1	1	1	1	1	1	F_1jTJXAKqkO4416S	signature.png	697	image/png	2	41	177	90	Triathlon	No	1	1	1	1	#NULL!		9	6	6	2	8	6 times a year	5	#NULL!
2020-06-19 04:23:11	2020-06-19 04:34:09	0	86.173.31.89	100	658	1	2020-06-19 04:34:12	R_3EAr2rMB0gAGDrp					50.574493408203125	-4.1956939697265625	anonymous	EN-GB	1	1	1	1	1	1	1	1	1	F_2Y5lT4ZkbwBN0Sz	signature.png	7332	image/png	2	44	168	59	Triathlon	No	1	1	1	#NULL!	#NULL!		185	2	1	5	15	4 times a year	5	#NULL!
2020-06-19 06:59:40	2020-06-19 07:05:41	0	84.87.211.89	100	360	1	2020-06-19 07:05:43	R_BEYVqBFdSjaFjK9					50.856597900390625	5.7205963134765625	anonymous	EN-GB	1	1	1	1	1	1	1	1	1	F_ZK7yFjNk6fk5jih	signature.png	10621	image/png	2	20	164	58	Triathlon	No	1	1	1	#NULL!	#NULL!		185	5	2	4	14	3-4 times a year	5	#NULL!
2020-06-19 09:21:57	2020-06-19 09:33:45	0	82.188.201.130	100	707	1	2020-06-19 09:33:47	R_2ZNWED6C2pf7IEC					45.5341949462890625	10.9398040771484375	anonymous	EN-GB	1	1	1	1	1	1	1	1	1	F_2upMmcbcXuLJcJG	signature.png	8165	image/png	1	33	176	69	Cycling	running	1	1	#NULL!	#NULL!	#NULL!		84	3	3	4	5	3	2	#NULL!
2020-06-19 20:48:40	2020-06-19 20:55:52	0	68.150.163.69	100	432	1	2020-06-19 20:55:54	R_3Hk81tIHPGPpnHC					53.51849365234375	-113.65789794921875	anonymous	EN-GB	1	1	1	1	1	1	1	1	1	F_AuseCUnaahHpQ9H	signature.png	4980	image/png	1	18	182	69	Cycling		1	1	1	1	#NULL!		31	2	3	1	14	Every couple weeks on a normal year	5	#NULL!
2020-06-19 21:44:54	2020-06-19 22:18:15	0	98.29.160.22	100	2001	1	2020-06-19 22:18:18	R_3Iaf7coOtUnXru6					39.760101318359375	-84.14499664306640625	anonymous	EN-GB	1	1	1	1	1	1	1	1	1	F_1gSDWDSUp2a0FQB	signature.png	11449	image/png	1	38	200	98	Cycling	Indoor Rowing	1	1	#NULL!	#NULL!	#NULL!		187	5	3	5	9	1 or 2 races ~1hr ~every 2 weeks April to November	2	1
2020-06-20 00:02:20	2020-06-20 00:14:37	0	68.106.185.79	100	736	1	2020-06-20 00:14:40	R_1pmJL9XTq7htzrv					34.406005859375	-119.518096923828125	anonymous	EN-GB	1	1	1	1	1	1	1	1	1	F_yy9mlLiof67JMQh	signature.png	6531	image/png	1	18	188	92	Rowing	No	1	1	1	1	#NULL!		187	5	5	3	16	about once a month depending on the season	5	#NULL!
2020-06-20 02:56:44	2020-06-20 03:03:55	0	77.98.106.141	100	431	1	2020-06-20 03:03:56	R_2wjyWApNjJMxnmZ					51.4452972412109375	-0.3285064697265625	anonymous	EN-GB	1	1	1	1	1	1	1	1	1	F_1LUrELcBSKK61nF	signature.png	6805	image/png	1	20	185	84	Rowing	No	1	1	1	#NULL!	#NULL!		185	2	1	4	11	About once a month	2	#NULL!
2020-06-20 07:16:34	2020-06-20 07:36:46	0	81.111.216.115	100	1212	1	2020-06-20 07:36:49	R_2yjcMAKytKqc2J1					51.7129058837890625	-0.6092071533203125	anonymous	EN-GB	1	1	1	1	1	1	1	1	1	F_2tJqpGCs1P3Y3Sc	signature.png	10681	image/png	1	18	196	94	Rowing	Rugby	1	1	#NULL!	1	#NULL!		185	2	2	2	22	In Summer season, once every week. In Winter season, twice a month.	4	1
2020-06-20 07:54:55	2020-06-20 07:59:36	0	70.106.200.180	100	281	1	2020-06-20 07:59:38	R_32Yfln4AWKggqZf					39.0126953125	-77.53420257568359375	anonymous	EN-GB	1	1	1	1	1	1	1	1	1	F_z8dhDyXfdfoLTI5	signature.png	6504	image/png	1	19	170	64	Rowing	Nope	#NULL!	1	1	#NULL!	#NULL!		187	3	3	3	6	5-6 times in the fall 7-8 in spring	2	1
2020-06-20 08:00:09	2020-06-20 08:05:20	0	97.118.70.47	100	310	1	2020-06-20 08:05:21	R_2UWafiQ3ws1S935					39.62530517578125	-104.7863006591796875	anonymous	EN-GB	1	1	1	1	1	1	1	1	1	F_3IXPCMKRptPT877	signature.png	12383	image/png	1	43	180	111	Cycling	Swimming	1	1	#NULL!	#NULL!	#NULL!		187	6	5	4	15	One time per month	5	#NULL!
2020-06-20 08:15:44	2020-06-20 08:21:54	0	80.233.38.63	100	370	1	2020-06-20 08:21:57	R_1GWxvX67qwU7Reu					53.33380126953125	-6.2487945556640625	anonymous	EN-GB	1	1	1	1	1	1	1	1	1	F_1RnjRvY4rk0iiad	signature.png	13566	image/png	1	25	170	68	Running	Rugby	1	1	1	1	#NULL!		82	5	5	3	10	A few times per year	5	#NULL!
2020-06-20 08:45:09	2020-06-20 08:55:38	0	24.147.180.182	100	628	1	2020-06-20 08:55:39	R_20YDNfQTmioto6U					41.7299041748046875	-72.84329986572265625	anonymous	EN-GB	1	1	1	1	1	1	1	1	1	F_9zZvL5WWcTPcQvL	signature.png	12508	image/png	1	24	188	92	Rowing		1	1	1	1	#NULL!		187	8	7	1	19	Frequently	2	#NULL!
2020-06-20 11:35:08	2020-06-20 11:47:03	0	136.49.41.113	100	714	1	2020-06-20 11:47:05	R_O2nnqPOpcDGGdq1					30.2422943115234375	-97.7671966552734375	anonymous	EN-GB	1	1	1	1	1	1	1	1	1	F_2TTBCGnekWzw9Bo	signature.png	3136	image/png	2	52	172	67	Rowing		1	1	1	1	#NULL!		187	2	2	2	12	6-8 times a year	5	#NULL!
2020-06-20 12:15:52	2020-06-20 12:27:14	0	92.17.9.145	100	681	1	2020-06-20 12:27:16	R_bxD6HEPedfLLI7T					52.2642974853515625	-0.7653045654296875	anonymous	EN-GB	1	1	1	1	1	1	1	1	1	F_3j0XRhpmus8STmH	signature.png	9125	image/png	1	18	186	75	Rowing	N/A	1	1	1	1	1	Mobility	185	2	2	2	15	Roughly four meets a year with multiple races at each one	2	#NULL!
2020-06-20 16:34:58	2020-06-20 16:38:42	0	31.10.145.16	100	224	1	2020-06-20 16:38:44	R_2S6yNzIoGvs8gHD					47.36639404296875	8.554595947265625	anonymous	EN-GB	1	1	1	1	1	1	1	1	1	F_2BldZ93gN319Gqj	signature.png	7953	image/png	1	37	182	72	N/A	-	1	1	1	1	#NULL!		169	6	5	4	8	5	2	#NULL!
2020-06-20 19:26:13	2020-06-20 19:37:38	0	110.175.2.39	100	684	1	2020-06-20 19:37:39	R_z1Ma7iFhiLzSEOl					-27.5709991455078125	153.12078857421875	anonymous	EN-GB	1	1	1	1	1	1	1	1	1	F_1mXzW9xTrQToP7b	signature.png	12338	image/png	2	24	180	65	Netball	Australian Rules Football	1	1	#NULL!	1	#NULL!		9	3	2	4	7	Once per week when seasons starts. Season delayed due to COVID so starting at end of August.	4	#NULL!
2020-06-21 03:32:12	2020-06-21 03:52:19	0	80.111.81.56	100	1206	1	2020-06-21 03:52:21	R_3dTcJIugOiBOkiZ					53.33380126953125	-6.2487945556640625	anonymous	EN-GB	1	1	1	1	1	1	1	1	1	F_2yee6xJC7uQ4pqg	signature.png	14802	image/png	1	28	188	68	Running	No	#NULL!	1	1	#NULL!	#NULL!		82	5	5	3	7	Around 5 times a year	5	#NULL!
2020-06-21 06:28:07	2020-06-21 06:34:48	0	148.75.171.60	100	401	1	2020-06-21 06:34:51	R_6DwMXsjLe75Jq01					41.19970703125	-73.43430328369140625	anonymous	EN-GB	1	1	1	1	1	1	1	1	1	F_1JQw0rfWWpceD6g	signature.png	7742	image/png	1	23	182	78	Rowing	No	1	1	1	1	#NULL!		187	6	3	1	12	Most every day	5	#NULL!
2020-06-21 08:40:17	2020-06-21 09:07:04	0	109.255.229.47	100	1607	1	2020-06-21 09:07:06	R_UstS4jFngdLV01H					53.33380126953125	-6.2487945556640625	anonymous	EN-GB	1	1	1	1	1	1	1	1	1	F_9MmC8LkCdhlpa2B	signature.png	8530	image/png	1	29	193	110	Powerlifting	N/A	1	#NULL!	#NULL!	1	#NULL!		82	2	1	4	12	2-5 times per year	5	#NULL!
2020-06-21 15:04:58	2020-06-21 15:13:43	0	99.110.78.132	100	524	1	2020-06-21 15:13:45	R_9EuTm3815NYJBRf					36.01300048828125	-84.26239776611328125	anonymous	EN-GB	1	1	1	1	1	1	1	1	1	F_24IeyrGYM2vHRMk	signature.png	9844	image/png	2	22	167	65	Rowing	Cycling, Running	1	1	1	1	#NULL!		187	2	1	5	25	10 events per year	1	#NULL!
2020-06-21 19:48:54	2020-06-21 20:14:44	0	122.109.8.16	100	1550	1	2020-06-21 20:14:47	R_1Fy17Yb98hXG6Fq					-27.262603759765625	152.968994140625	anonymous	EN-GB	1	1	1	1	1	1	1	1	1	F_2RXhPj9W90oZXe3	signature.png	5206	image/png	2	21	174	63	Athletics/Track and Field	No	1	1	1	1	#NULL!		9	2	1	4	10	Weekly when it is in season	3	#NULL!
2020-06-23 03:24:35	2020-06-23 03:32:41	0	80.233.44.120	100	485	1	2020-06-23 03:32:43	R_1pSieXm63D5SZ5S					53.33380126953125	-6.2487945556640625	anonymous	EN-GB	1	1	1	1	1	1	1	1	1	F_1PZh3VOR2kLFNMY	signature.png	7374	image/png	2	29	172	69	Weight lifting	Running yoga jujitsu	1	1	#NULL!	1	#NULL!		82	6	5	4	12	4 days a week	4	#NULL!
2020-06-23 11:32:37	2020-06-23 11:39:18	0	188.220.243.229	100	401	1	2020-06-23 11:39:20	R_1JUZz3WQIX4veBt					50.7017974853515625	-3.534698486328125	anonymous	EN-GB	1	1	1	1	1	1	1	1	1	F_WeLWMjhGTjxLsJz	signature.png	8216	image/png	1	26	174	61	Triathlon	Cyclocross	1	1	1	#NULL!	#NULL!		185	5	3	3	15	Four times per year	4	#NULL!
2020-06-23 12:18:04	2020-06-23 12:22:36	0	82.25.229.66	100	271	1	2020-06-23 12:22:37	R_3j3zqkENOR0XlpM					50.372894287109375	-4.1425018310546875	anonymous	EN-GB	1	1	1	1	1	1	1	1	1	F_7Pd4rNnwV0dsSPf	signature.png	4275	image/png	3	18	145	45	Weaselling	Ferreting	1	1	1	1	#NULL!		1	1	1	1	55	All the fucking time	1	1
2020-06-25 12:48:09	2020-06-25 13:01:12	0	5.21.239.86	100	783	1	2020-06-25 13:01:14	R_1mVkIz8qJW5gqUF					23.618194580078125	58.5944976806640625	anonymous	EN-GB	1	1	1	1	1	1	1	1	1	F_BFGVDdD2Y1eaUxz	signature.png	26268	image/png	1	18	187	75	Athletics/Track and Field	Soccer and Volleyball (both seasonal)	1	1	1	1	#NULL!		129	2	2	1	12	Not often, 2-3 times in my Home country (each summer), and 4-5 times in the country I live in.	5	#NULL!
2020-07-03 10:29:03	2020-07-03 10:36:50	0	37.228.227.74	100	466	1	2020-07-03 10:36:52	R_2xRYPfm2L21j5WU					51.8968963623046875	-8.4949951171875	anonymous	EN-GB	1	1	1	1	1	1	1	1	1	F_2Bs4qpyAiwmSnHV	signature.png	6859	image/png	2	35	157	83	BJJ	MMA	1	1	#NULL!	1	#NULL!		82	2	1	3	18	Monthly	4	1
2020-07-07 01:58:08	2020-07-07 02:04:53	0	31.125.76.14	100	404	1	2020-07-07 02:04:54	R_3GxK2URetRWnS4F					51.49639892578125	-0.122406005859375	anonymous	EN-GB	1	1	1	1	1	1	1	1	1	F_2pRWYNfV1yAKg8q	signature.png	11105	image/png	1	24	184	52	Cycling	Cross Country Mountain Biking	1	1	1	1	#NULL!		185	2	2	1	28	Once a month, occasionally more often	5	#NULL!
2020-07-07 00:41:50	2020-07-07 02:24:15	0	178.197.248.38	100	6144	1	2020-07-07 02:24:17	R_1irCDoJcCWQKTbB					47.2947998046875	8.242095947265625	anonymous	EN-GB	1	1	1	1	1	1	1	1	1	F_3CBqM4A3xiBLbfy	signature.png	11581	image/png	1	28	200	91	Rowing	Swimming	1	1	1	1	#NULL!		185	5	1	3	10	Throughout the racing season	5	#NULL!
2020-07-07 02:49:19	2020-07-07 02:56:42	0	108.95.29.69	100	443	1	2020-07-07 02:56:44	R_1ezokqahdOSHyW2					42.3983001708984375	-82.99199676513671875	anonymous	EN-GB	1	1	1	1	1	1	1	1	1	F_6Gr6bwejKVIt3jj	signature.png	6910	image/png	1	35	180	69	Cycling	Other forms of cycling	#NULL!	1	1	1	#NULL!		187	3	2	5	13	30 times a year sans covid	5	#NULL!
2020-07-07 03:01:22	2020-07-07 03:34:56	0	203.220.145.15	100	2013	1	2020-07-07 03:34:59	R_3JI6A2fcpzcHE05					-27.47320556640625	153.021514892578125	anonymous	EN-GB	1	1	1	1	1	1	1	1	1	F_2Cw91WY3F3L66zq	signature.png	13569	image/png	1	27	185	88	Football	No	1	1	1	1	#NULL!		9	5	3	5	6	When in season - Once a week. Train twice.	2	1
2020-07-07 04:43:01	2020-07-07 05:02:02	0	110.33.50.137	100	1140	1	2020-07-07 05:02:04	R_1TwJ7JJTovylLvr					-33.813507080078125	151.10888671875	anonymous	EN-GB	1	1	1	1	1	1	1	1	1	F_2VC6CSDVvT78eGq	signature.png	6144	image/png	1	25	183	75	Cycling	No	#NULL!	1	#NULL!	#NULL!	#NULL!		9	6	6	4	12	Recreational only	4	#NULL!
2020-07-07 09:20:50	2020-07-07 09:30:48	0	24.240.182.198	100	598	1	2020-07-07 09:30:50	R_28GHomOBerA1TXV					38.2799072265625	-90.411102294921875	anonymous	EN-GB	1	1	1	1	1	1	1	1	1	F_03pC1VKvtwseGUF	signature.png	10599	image/png	1	29	177	75	Cycling	no	1	1	1	#NULL!	#NULL!		187	3	3	2	14	3-4 times a month pre-covid	5	#NULL!
2020-07-07 15:59:39	2020-07-07 16:35:33	0	203.220.145.15	100	2153	1	2020-07-07 16:35:36	R_1dacrPrGbR06RLh					-27.47320556640625	153.021514892578125	anonymous	EN-GB	1	1	1	1	1	1	1	1	1	F_2UazhZBU48E3SX0	signature.png	5100	image/png	1	26	179	73	Hockey	No	1	1	1	1	#NULL!		9	5	3	4	5	Once per week	5	#NULL!
2020-07-07 16:47:02	2020-07-07 16:53:43	0	61.6.233.204	100	401	1	2020-07-07 16:53:46	R_2QofyLDjTOun1rK					4.8816986083984375	114.9359130859375	anonymous	EN-GB	1	1	1	1	1	1	1	1	1	F_25BLsgMGUi43aUb	signature.png	8788	image/png	2	26	163	53	Cycling	Running	1	1	#NULL!	1	#NULL!		25	6	6	2	10	1/2 per year	5	#NULL!
2020-07-07 19:29:03	2020-07-07 19:37:01	0	172.58.79.3	100	478	1	2020-07-07 19:37:03	R_cU2KCrZOhkRkUO5					36.1472015380859375	-115.11750030517578125	anonymous	EN-GB	1	1	1	1	1	1	1	1	1	F_10YLO998LLn2pzh	signature.png	18600	image/png	1	25	195	95	Basketball	No	1	1	1	1	#NULL!		185	7	7	3	15	Everyday	1	#NULL!
2020-07-09 00:45:57	2020-07-09 00:55:30	0	84.68.26.126	100	573	1	2020-07-09 00:55:33	R_1KlGpmk5dFTtjLD					51.5171051025390625	-0.2776947021484375	anonymous	EN-GB	1	1	1	1	1	1	1	1	1	F_pGWtWQvFX4Nl5WF	signature.png	11573	image/png	2	25	178	73	Triathlon	Rowing	1	1	1	#NULL!	#NULL!		185	5	2	2	6	Once every 2/3 months	5	#NULL!
2020-07-09 06:21:26	2020-07-09 06:33:16	0	86.139.10.131	100	710	1	2020-07-09 06:33:19	R_2tchhO1oGut0cBK					50.7469024658203125	-1.75439453125	anonymous	EN-GB	1	1	1	1	1	1	1	1	1	F_3EEeHF5mswXelpp	signature.png	11829	image/png	2	21	160	55	Strength Training	Ultimate frisbee, kick boxing, running	1	1	#NULL!	#NULL!	#NULL!		185	6	6	1	8	5 hours a week	5	#NULL!
2020-07-27 16:12:08	2020-07-27 16:37:42	0	130.102.10.58	100	1533	1	2020-07-27 16:37:45	R_2cqIRQcvoRyqdkJ					-27.47320556640625	153.021514892578125	anonymous	EN-GB	1	1	1	1	1	1	1	1	1	F_XR2AqtQf0B9BrUJ	signature.png	7016	image/png	1	25	185	85	N/A	N/A	1	1	#NULL!	#NULL!	#NULL!		9	#NULL!	#NULL!	#NULL!	6	N/A (I exercise but don't compete in a sport)	4	#NULL!
2020-08-04 06:49:17	2020-08-04 06:58:21	0	86.188.36.230	100	544	1	2020-08-04 06:58:23	R_Td5qucck4Cq0Yrn					51.233001708984375	-0.6013031005859375	anonymous	EN-GB	1	1	1	1	1	1	1	1	1	F_2YwU2ByuBxqwTDN	signature.png	1919	image/png	1	25	187	82	Football		1	1	#NULL!	#NULL!	#NULL!		185	5	4	3	6	1-2 times per week	5	#NULL!
2020-08-06 04:31:58	2020-08-06 04:44:45	0	82.37.188.175	100	767	1	2020-08-06 04:44:58	R_unaW88H0VamLc9H					51.5177001953125	-0.6215057373046875	anonymous	EN-GB	1	1	1	1	1	1	1	1	1	F_cYXUEY1b7w8396N	signature.png	13576	image/png	2	20	167	57	Rowing	No	1	1	1	#NULL!	#NULL!		185	2	2	4	5	Winter - every 3 weeks, summer - weekly	1	1
2020-08-15 09:58:50	2020-08-15 10:18:51	0	108.255.192.105	100	1201	1	2020-08-15 10:18:54	R_WpWLf5uXqPV1bBD					37.5625	-122.000396728515625	anonymous	EN-GB	1	1	1	1	1	1	1	1	1	F_sog3y0Fx5qGA4KZ	signature.png	8981	image/png	2	30	154	96	Running	no	1	1	#NULL!	#NULL!	#NULL!		187	6	5	1	10	Not currently competing, but I train for running every day.	3	1
2020-08-15 21:48:46	2020-08-15 21:55:53	0	75.159.153.161	100	427	1	2020-08-15 21:55:55	R_3kIeNbKSMeuqGYa					51.104705810546875	-114.11479949951171875	anonymous	EN-GB	1	1	1	1	1	1	1	1	1	F_bBqjwZNfr7bGENP	signature.png	9455	image/png	2	23	159	58	Long Track Speed Skating	Used to be a competitive short track speed skater	1	1	1	1	#NULL!		31	2	1	4	25	twice a month from August - April	5	#NULL!
2020-06-04 07:20:47	2020-06-04 07:29:10	0	92.40.172.220	80	503	0	2020-06-11 07:29:14	R_3kIkss7JLDK6hnb							anonymous	EN-GB	1	1	1	1	1	1	1	1	1	F_1ovjfOcH0fPtV3o	signature.png	9520	image/png	1	28	180	90	Cycling	Rugby	1	1	#NULL!	#NULL!	#NULL!		185	6	6	2	12	0	2	#NULL!
2020-06-05 03:08:00	2020-06-05 03:11:12	0	176.254.177.253	80	191	0	2020-06-12 03:11:23	R_2CjKRz3MuOhluJZ							anonymous	EN-GB	1	1	1	1	1	1	1	1	1	F_1ogTQLBVopl9Bit	signature.png	3913	image/png	3	21	146	54	N/A		#NULL!	#NULL!	1	#NULL!	#NULL!		1	1	1	4	35		1	#NULL!
2020-06-17 02:02:49	2020-06-17 02:09:27	0	120.22.143.74	80	398	0	2020-07-01 02:09:30	R_31FW3qAIst5Wh1Q							anonymous	EN-GB	1	1	1	1	1	1	1	1	1	F_3p9KDPXjbbVf96D	signature.png	13366	image/png	2	43	157	68	Triathlon	No	1	1	1	#NULL!	#NULL!		9	5	5	3	7	2–3 times a year	5	#NULL!
2020-06-20 07:39:49	2020-06-20 07:49:49	0	184.64.32.40	80	600	0	2020-07-04 07:49:57	R_2Vw0ZUGFWV9LdZM							anonymous	EN-GB	1	1	1	1	1	1	1	1	1	F_2R2kA44HllghDkT	signature.png	7780	image/png	1	18	185	62	Long Track Speed Skating	No	1	1	1	1	#NULL!		31	2	2	3	20	Have the option to complete every 2 weeks	5	#NULL!
2020-06-22 02:43:48	2020-06-22 02:51:58	0	80.89.79.87	80	489	0	2020-07-06 02:52:01	R_1IQL0sMZOUjqRen							anonymous	EN-GB	1	1	1	1	1	1	1	1	1	F_OvVcTmLAPiEtexz	signature.png	7221	image/png	1	18	185	73	Athletics/Track and Field	No	1	1	1	1	#NULL!		94	2	1	2	17	About five to ten times per year, spread over two to three months in winter and two to three months in summer	3	#NULL!
2020-06-24 08:39:25	2020-06-24 08:48:22	0	90.254.88.190	80	537	0	2020-07-08 08:48:31	R_2Cd2J9yjE0NUDpZ							anonymous	EN-GB	1	1	1	1	1	1	1	1	1	F_2dK2w4dDr640Z1V	signature.png	12616	image/png	2	25	173	74	Hockey	Running	1	1	1	1	#NULL!		185	5	2	3	9	Weekly during the season	3	1
2020-07-07 01:42:01	2020-07-07 01:51:28	0	86.164.69.239	80	566	0	2020-07-21 01:51:42	R_2uwFLN7LNPBpliQ							anonymous	EN-GB	1	1	1	1	1	1	1	1	1	F_3enpRW55XnTVeb3	signature.png	8745	image/png	1	19	200	117	Rowing	N/A	1	1	1	1	#NULL!		185	5	3	1	20	Normally every other weekend in the summer	4	#NULL!
2020-06-17 20:10:47	2020-06-17 20:19:58	0	58.178.196.0	78	550	0	2020-07-01 20:20:18	R_2YYrbRILKLvsDIy							anonymous	EN-GB	1	1	1	1	1	1	1	1	1	F_1OHm3w0QNJlm1rz	signature.png	9829	image/png	1	30	159	60	Cycling	Cricket	#NULL!	1	#NULL!	#NULL!	#NULL!		121	6	6	2	4	Once a week	2	#NULL!
2020-06-20 05:10:34	2020-06-20 05:15:55	0	2.29.74.37	78	320	0	2020-07-04 05:16:08	R_1lozflKqIo0eXOD							anonymous	EN-GB	1	1	1	1	1	1	1	1	1	F_3rUpBzxxB5dSvle	signature.png	7416	image/png	1	18	174	80	Rowing	N/A	1	1	#NULL!	1	#NULL!		185	2	2	3	20	Usually every 2 weeks in racing season	2	1
2020-06-04 06:12:22	2020-06-04 06:15:49	0	101.165.150.176	70	206	0	2020-06-11 06:15:57	R_vxeGSfmtghd1h05							anonymous	EN-GB	1	1	1	1	1	1	1	1	1	F_aaZEXIg1gjT04Ex	signature.png	12373	image/png	2	26	162	55	Athletics/Track and Field	No	1	1	1	#NULL!	#NULL!		9	2	2	4	25	Approx 15 meets each season	5	#NULL!
2020-06-06 09:17:05	2020-06-06 09:23:13	0	109.150.110.99	70	367	0	2020-06-13 09:23:19	R_2QSeFNMlF8XWSJv							anonymous	EN-GB	1	1	1	1	1	1	1	1	1	F_sinjpS4YAiyTJiV	signature.png	9999	image/png	1	24	185	64	Triathlon	No	1	1	#NULL!	#NULL!	#NULL!		185	6	6	2	10	Once every few months	3	1
2020-06-11 01:23:56	2020-06-11 01:47:49	0	146.90.136.37	70	1432	0	2020-06-25 01:48:36	R_3jYEDdCcYPT7yUO							anonymous	EN-GB	1	1	1	1	1	1	1	1	1	F_27OMxdNa5P0a8an	signature.png	10740	image/png	2	21	165	55	Cycling	Running	1	1	1	1	#NULL!		185	2	1	3	17	Most weekends, some weekdays	5	#NULL!
2020-06-11 01:47:08	2020-06-11 01:53:33	0	86.150.13.115	70	384	0	2020-06-25 01:53:54	R_4ZoH0hyFbC9TMOZ							anonymous	EN-GB	1	1	1	1	1	1	1	1	1	F_1liscWUaqL4VDM8	signature.png	9144	image/png	2	31	173	67	Cycling	running, swimming	1	1	#NULL!	#NULL!	#NULL!		185	2	2	3	17	most weeks from April-september ( non Covid-19)	2	1
2020-06-19 19:33:59	2020-06-20 00:48:04	0	103.100.225.104	70	18845	0	2020-07-04 00:48:16	R_1ih39qtDSJufQdH							anonymous	EN-GB	1	1	1	1	1	1	1	1	1	F_3JwMxgrX0tlgHxQ	signature.png	7961	image/png	1	37	179	69	Triathlon	No	1	1	1	#NULL!	#NULL!		9	6	6	2	11	5-6 times per year	5	#NULL!
2020-06-20 05:51:06	2020-06-20 06:01:14	0	80.2.23.67	70	607	0	2020-07-04 06:01:22	R_26l1e1l4EsJwJMI							anonymous	EN-GB	1	1	1	1	1	1	1	1	1	F_3lJOQXmuv1Njn2G	signature.png	11430	image/png	1	18	180	75	Rowing	Some cricket, i ski once a year, i horse ride a small amount	1	1	#NULL!	#NULL!	#NULL!		185	2	2	2	16	Rowing has several competitions around the year there are 3 that are big competitions, however due to covid they have all been cancled this year	5	#NULL!
2020-06-20 13:54:00	2020-06-20 13:58:30	0	88.118.214.110	70	270	0	2020-07-04 13:58:39	R_3r2pbyOXfG9aFHm							anonymous	EN-GB	1	1	1	1	1	1	1	1	1	F_2WAPYZN4GJGQcpl	signature.png	7635	image/png	1	18	190	95	Athletics/Track and Field	Used to play basketball	#NULL!	#NULL!	1	#NULL!	#NULL!		100	2	8	4	14	Few times a month	2	#NULL!
2020-07-07 04:26:37	2020-07-07 04:34:02	0	78.80.97.129	70	444	0	2020-07-21 04:34:08	R_3eb5yq6ocT69De7							anonymous	EN-GB	1	1	1	1	1	1	1	1	1	F_0DkQrTQT1B8cF6p	signature.png	11288	image/png	1	20	184	92	Archery	No	1	1	#NULL!	1	#NULL!		45	2	2	3	12	Every two weeks, but due to the COVID19 pandemic I haven't competex in few months	5	#NULL!
2020-06-19 23:37:56	2020-06-19 23:43:11	0	71.85.237.241	67	314	0	2020-07-03 23:43:19	R_0oyAiGaNWiB6C89							anonymous	EN-GB	1	1	1	1	1	1	1	1	1	F_2dm4fKMOGWL1tOg	signature.png	9903	image/png	2	18	162	56	Rowing		1	1	#NULL!	#NULL!	#NULL!		187	5	2	1	5	5-6 times per year	5	#NULL!
2020-07-03 00:16:49	2020-07-03 00:21:34	0	211.27.122.251	67	285	0	2020-07-17 00:21:43	R_1gvbgUYio1iycYj							anonymous	EN-GB	1	1	1	1	1	1	1	1	1	F_T11xmAilPfYrRT3	signature.png	10116	image/png	2	24	171	65	Basketball	Cycling	1	1	1	#NULL!	#NULL!		9	7	2	3	16	Few times a week	2	#NULL!
2020-06-19 20:49:39	2020-06-19 20:55:55	0	66.56.243.105	65	376	0	2020-07-03 20:56:15	R_TbUfE6ruqZYARS9							anonymous	EN-GB	1	1	1	1	1	1	1	1	1	F_27mm6Gl3CnNm5ll	signature.png	17792	image/png	2	20	168	57	Rowing	None	1	1	1	#NULL!	#NULL!		187	5	5	3	7	7 times a year	5	#NULL!
2020-06-20 01:33:04	2020-06-20 01:41:54	0	90.253.61.174	65	530	0	2020-07-04 01:42:08	R_1NsMS4KBVd0W9qV							anonymous	EN-GB	1	1	1	1	1	1	1	1	1	F_3OkPqdqoS6v91sM	signature.png	5818	image/png	1	20	185	83	Rowing	Alpine Skiing	1	1	#NULL!	1	#NULL!		185	2	1	2	13	6+ times a year	4	1
[truncated: 124 more columns]
